# Supplementary material for: A proteomic approach reveals possible molecular mechanisms and roles for endosymbiotic bacteria in begomovirus transmission by whiteflies
Source: Gigascience. 2020 Nov 13;9(11):giaa124. doi: 10.1093/gigascience/giaa124 (PMC7662926; doi:10.1093/gigascience/giaa124)
Supplement: giaa124_Supplemental_Files [file giaa124_supplemental_files.zip]

Archive with 2 entries (2 files):
- Supplementary figures and legends-ak101120.pdf
- supplementary table 1- all DAPs.xlsx
