# Supplementary material for: A proteomic approach reveals possible molecular mechanisms and roles for endosymbiotic bacteria in begomovirus transmission by whiteflies
Source: Gigascience. 2020 Nov 13;9(11):giaa124. doi: 10.1093/gigascience/giaa124 (PMC7662926; doi:10.1093/gigascience/giaa124)
Supplement: giaa124_Supplemental_Files [file giaa124_supplemental_files.zip › supplementary table 1- all DAPs.xlsx]

## Sheet: common bemisia peptides
Gene annotation	Accession	Peptides MEAM1	Score MEAM1	Anova (p) MEAM1	Fold change MEAM1	Average fold change MEAM1	Peptides MED	Score MED	Anova (p) MED	Fold change MED	Average fold change MED
Catalase	gi|319679134	4 (3)	294.46	0.000464	-1.76	-1.69333	2 (1)	186.68	1.17e-07	7.14	6.34333
		4 (3)	294.46	0.000532	-1.71		3 (2)	227.26	3.52e-08	5.75
		4 (3)	294.46	0.00324	-1.61		3 (2)	227.26	3.63e-07	6.14
Phosphatidylethanolamine-binding protein	gi|319666618	1	45.62	0.000214	-3.67	-3.04	1	45.62	8.09e-07	4.05	4.07333
		1	45.62	0.000195	-3.23		1	45.62	0.000467	4.04
		1	45.62	0.85	-2.22		1	45.62	1.81e-05	4.13
Peptidyl-prolyl cis-trans isomerase	gi|319672469	3 (2)	181.84	9.97e-05	-16.57	-14.2433	3	174.05	1.97e-06	6.85	8.38
		3 (2)	181.84	4.16e-05	-12.89		3 (2)	181.84	1.69e-06	9.73
		3 (2)	181.84	6.39e-05	-13.27		3 (2)	181.84	3.35e-06	8.56
Antimicrobial peptide Alo-2	gi|319668793	1	51.4	0.51	3.39	3.84	1	51.4	9.6e-05	-246.63	-283.445
		1	51.4	0.00608	4.29		1	51.4	0.000179	-320.26

## Sheet: common bacterial peptides
Gene Annotation	Accession	Protein Annotations	Identified peptides (Of Which Uniqe)	Score	Anova (p)*	Average Fold Change MED	Average Fold Change MEAM1
Rickettsia sp. MEAM1 (Bemisia tabaci) genomic scaffold Scaffold42, whole genome shotgun sequence	gi|390986437	GroEL [Rickettsia endosymbiont of Bemisia tabaci]	16	1307.6	1.01e-14	5.48	16.69
			11	944.28	2.84e-07
			9	799.25	0.00973
Rickettsia sp. MEAM1 (Bemisia tabaci) genomic scaffold Scaffold13, whole genome shotgun sequence	gi|390986463	elongation factor Tu [Rickettsia bellii]	21 (18)	1291.95	6.57e-06	38.705	26.3933
			20 (17)	1137.24	1.97e-06
			20 (17)	1137.24	6.32e-06
Rickettsia sp. MEAM1 (Bemisia tabaci) genomic scaffold Scaffold10, whole genome shotgun sequence	gi|390986466	adhesin [Rickettsia bellii]	16 (14)	1252.93	2.49e-06	7.14	14.19
			14 (13)	1162.15	2.22e-07
			7 (5)	429	1.12e-05
Rickettsia sp. MEAM1 (Bemisia tabaci) genomic scaffold Scaffold9, whole genome shotgun sequence	gi|390986467	hypothetical protein [Rickettsia bellii]	17	1251.18	6.64e-07	11.51	11.2633
			15	1110.09	5.3e-07
			13	986.48	0.000817
Rickettsia sp. MEAM1 (Bemisia tabaci) genomic scaffold Scaffold3, whole genome shotgun sequence	gi|390986473	Parvulin PPIase [Rickettsia bellii]	18 (15)	955.15	0.00297	9.07	2.76
		malate dehydrogenase [Rickettsia bellii]	18 (15)	955.15	0.00013
			16 (13)	886.89	3.76e-05
Rickettsia sp. MEAM1 (Bemisia tabaci) genomic scaffold Scaffold6, whole genome shotgun sequence	gi|390986470	elongation factor G [Rickettsia bellii]	13 (11)	936.92	7.13e-07	15.55	13.5267
		50S ribosomal protein L7/L12 [Rickettsia bellii]	11 (9)	738.06	4.01e-06
		50S ribosomal protein L10 [Rickettsia bellii]	11 (9)	738.06	2.46e-06
Rickettsia sp. MEAM1 (Bemisia tabaci) genomic scaffold Scaffold1, whole genome shotgun sequence	gi|390986475	mannosyltransferase [Rickettsia canadensis]	19 (12)	903.35	0.000331	4.46333	3.42333
		cell surface protein [Rickettsia bellii]	16 (9)	612.99	0.00373
		PAP2 family phosphoesterase [Rickettsia bellii]	14 (8)	535.82	0.05
		tryptophanyl-tRNA synthetase [Rickettsia australis]
DnaK (Rickettsia sp. MEAM1 (Bemisia tabaci) Scaffold30_2, whole genome shotgun sequence	gi|390137119	chaperone protein DnaK [Rickettsia bellii]	9 (4)	732.19	0.000746	36.2067	15.9433
			9 (5)	732.19	4.08e-05
			9 (5)	732.19	0.000453
Rickettsia sp. MEAM1 (Bemisia tabaci) genomic scaffold Scaffold7, whole genome shotgun sequence	gi|390986469	30S ribosomal protein S18 [Rickettsia felis]	13 (11)	697.11	0.000197	13.4133	8.69
		acyl carrier protein [Rickettsia bellii]	12 (10)	652.36	4.27e-05
		30S ribosomal protein S6 [Rickettsia bellii]	11 (9)	613.8	6.37e-05
Succinyl-diaminopimelate desuccinylase (Rickettsia sp. MEAM1 (Bemisia tabaci) genomic scaffold Scaffold5, whole genome shotgun sequence)	gi|390986471	single-stranded DNA-binding protein [Rickettsia bellii]	10 (9)	622.38	0.00115	12.1233	2.505
		seryl-tRNA synthetase [Rickettsia bellii]	9 (8)	548.52	0.00115
Rickettsia sp. MEAM1 (Bemisia tabaci) Scaffold77_2, whole genome shotgun sequence	gi|390136990	peptidoglycan-binding protein [Rickettsia bellii]	6	408.06	1.01e-09	121.207	52.5833
			4	181.71	3.34e-05
			4	181.71	4.26e-06
Rickettsia sp. MEAM1 (Bemisia tabaci) genomic scaffold Scaffold17, whole genome shotgun sequence	gi|390986459	hypothetical protein [Rickettsia bellii]	6 (5)	406.52	5.04e-06	13.5567	10.2967
			6 (5)	406.52	0.000226
			5 (4)	309.11	0.00197
Rickettsia sp. MEAM1 (Bemisia tabaci) genomic scaffold Scaffold24, whole genome shotgun sequence	gi|390986452	peroxiredoxin [Rickettsia bellii]	6	375.1	4.57e-05	18.4133	15.98
			4	239.74	5.69e-06
			4	239.74	0.00094
Rickettsia sp. MEAM1 (Bemisia tabaci) genomic scaffold Scaffold49, whole genome shotgun sequence	gi|390986430	hypothetical protein [Rickettsia typhi]	2	288.43	0.00849	42.9367	13.8933
			2	288.43	4.16e-05
			2	288.43	0.00106
Rickettsia sp. MEAM1 (Bemisia tabaci) genomic scaffold Scaffold20, whole genome shotgun sequence	gi|390986456	ankyrin [Wolbachia pipientis]	5 (4)	268.52	0.000627	47.4867	7.42333
		Cold shock-like protein CspA [Rickettsia bellii RML369-C]	4 (3)	201.72	0.000589
			4 (3)	201.72	0.01
Rickettsia sp. MEAM1 (Bemisia tabaci) genomic scaffold Scaffold4, whole genome shotgun sequence	gi|390986472	ATPase AAA [Rickettsiales bacterium Ac37b]	6 (3)	229.95	9.51e-06	13.7733	14.0467
		membrane protein [Rickettsia bellii]	6 (3)	229.95	4.72e-06
			6 (3)	229.95	1.38e-05
O-antigen export system ATP-binding protein (Rickettsia sp. MEAM1 (Bemisia tabaci) genomic scaffold )Scaffold64, whole genome shotgun sequence	gi|390986419	thioredoxin [Rickettsia bellii]	4	222.49	3.26e-06	18.4633	11.9
			3	142.04	5.83e-05
			3	142.04	1.65e-05
Protein GrpE (Rickettsia sp. MEAM1 (Bemisia tabaci) genomic scaffold Scaffold48, whole genome shotgun sequence)	gi|390986431	co-chaperone GrpE [Rickettsia bellii]	3	182.48	0.00228	76.2367	64.94
			3	182.48	2.2e-05
			2	95.35	5.9e-06
Rickettsia sp. MEAM1 (Bemisia tabaci) Scaffold52_1, whole genome shotgun sequence	gi|390137052	membrane protein [Rickettsia bellii]	2	169.84	1.92e-09	31.84	13.0667
			1	50.33	0.05
			1	50.33	0.01
Rickettsia endosymbiont of Bemisia tabaci isolate confined/scattered actin polymerization protein RickA gene, complete cds	gi|312434736	actin polymerization protein RickA [Rickettsia endosymbiont of Bemisia tabaci]	2	163.49	2.27e-05	336.01	121.237
			2	163.49	0.000559
			2	163.49	0.000843
Rickettsia sp. MEAM1 (Bemisia tabaci) Scaffold9_2, whole genome shotgun sequence	gi|390137222	hypothetical protein [Rickettsia bellii]	1	162.71	0.000999		31.495
			1	162.71	0.000523
Rickettsia sp. MEAM1 (Bemisia tabaci) Scaffold44_1, whole genome shotgun sequence	gi|390137079	ribosome recycling factor [Rickettsia tamurae]	3	150.66	2.58e-06	17.04	9.60667
			2	129.26	0.00522
			2	129.26	0.07
Rickettsia sp. MEAM1 (Bemisia tabaci) Scaffold75_1, whole genome shotgun sequence	gi|390136995	trigger factor [Rickettsia bellii]	3 (2)	143.87	0.00953	Infinity	48.3267
			2 (1)	97.74	0.06
			2 (1)	97.74	0.3
Rickettsia sp. MEAM1 (Bemisia tabaci) Scaffold104_1, whole genome shotgun sequence	gi|390136947	toluene ABC transporter substrate-binding protein [Rickettsia bellii]	2	106.25	0.00229	11.18	4.14
			2	106.25	0.03
			2	106.25	0.02
Rickettsia sp. MEAM1 (Bemisia tabaci) genomic scaffold Scaffold28, whole genome shotgun sequence	gi|390986449	transcription elongation factor GreA [Rickettsia bellii]	1	88.52	0.00695	36.7667	18.8233
			1	88.52	0.02
			1	88.52	0.08
Rickettsia sp. MEAM1 (Bemisia tabaci) genomic scaffold Scaffold19, whole genome shotgun sequence	gi|390986457	transcription elongation factor GreA [Rickettsia bellii]	2	82.43	0.02	5930.43	9.04667
			2	82.43	0.03
			2	82.43	0.15
Rickettsia sp. MEAM1 (Bemisia tabaci) Scaffold79_1, whole genome shotgun sequence	gi|390136988	50S ribosomal protein L21 [Rickettsia bellii]	1	78.4	0.03	441.5	157.245
			1	78.4	0.00653
Rickettsia sp. MEAM1 (Bemisia tabaci) genomic scaffold Scaffold87, whole genome shotgun sequence	gi|390986407	laccase [Rickettsia bellii]	1	65.76	0.000757	39.58	18.735
			1	65.76	0.00205
Rickettsia sp. MEAM1 (Bemisia tabaci) Scaffold274_1, whole genome shotgun sequence	gi|390136758	hypothetical protein [Rickettsia bellii]	1	57.64	3.8e-05	255.863	444.047
			1	57.64	0.02
			1	57.64	0.0021

## Sheet: MEAM1 bemisia peptides
Gene Annotation	Accession	Identified peptides (Of Which Uniqe)	Score	Anova (p)*	Fold change	Average fold change
Utp-glucose-1-phosphate uridylyltransferase 2	gi|319678081	21 (13)	1405.92	0.00602	2.53	2.43667
		21 (13)	1405.92	0.00688	2.4
		21 (13)	1405.92	0.00941	2.38
Pyruvate kinase	gi|321222095	21 (2)	1761.28	0.05	2.41	2.25333
		21 (2)	1761.28	0.07	2.31
		21 (2)	1761.28	0.1	2.04
Vitellogenin	gi|319676454	14 (13)	884.52	0.00324	7.29	7.175
		14 (13)	884.52	0.00359	7.06
Vitellogenin	gi|343885228	13 (12)	1133.24	0.01	4.24	4.55333
		12	1054.04	0.01	4.8
		12	1054.04	0.01	4.62
Transaldolase	gi|319678876	10 (9)	772.39	0.01	2.65	2.66333
		10 (9)	772.39	0.00799	2.6
		8	649.17	0.00305	2.74
Succinyl-diaminopimelate desuccinylase (Rickettsia sp. MEAM1 (Bemisia tabaci) genomic scaffold Scaffold5, whole genome shotgun sequence)	gi|390986471	10 (9)	622.38	0.00115	2.71	2.505
		9 (8)	548.52	0.00115	2.3
NADPH--cytochrome P450 reductase	gi|319679432	10 (9)	578.36	0.00255	2.36	2.59667
		9 (8)	552.7	0.00714	2.77
		6	444.99	0.00718	2.66
GMP synthase [glutamine-hydrolyzing]	gi|301377813	8	483.02	0.00967	2.33	2.32
		7	350.85	0.08	2.21
		5	248.25	0.05	2.42
UDP-glucose 4-epimerase	gi|301377712	7 (3)	563.52	0.1	2.44	2.06667
		7 (3)	563.52	0.19	1.93
		7 (3)	563.52	0.12	1.83
Vitellogenin	gi|319676580	6	557.28	0.02	2.41	2.185
		6	557.28	0.12	1.96
Vitellogenin	gi|319672954	6	504.26	0.0032	7.81	8.49333
		6	504.26	0.00336	8.61
		6	504.26	0.0028	9.06
ATP-dependent RNA helicase	gi|319678998	6 (5)	381.59	0.00675	4.01	4.28333
		6 (5)	381.59	0.00625	4.4
		6 (5)	381.59	0.0004	4.44
PREDICTED: 40S ribosomal protein S9 [Diaphorina citri]	gi|321217105	6 (5)	245.36	0.01	4.36	4.13
		6 (5)	245.36	0.01	4.04
		6 (5)	245.36	0.0092	3.99
Phosphoglucosamine mutase	gi|319679257	6 (4)	280.93	0.06	2.76	2.68
		6 (4)	280.93	0.13	2.61
		6 (4)	280.93	0.04	2.67
Viral A-type inclusion protein, putative	gi|319677268	6 (5)	592.87	0.0061	2.55	7.015
		4 (3)	435.2	9.62e-07	11.48
Leukotriene A4 hydrolase	gi|343885135	6 (3)	490.94	0.03	2.49	2.05
		6 (3)	490.94	0.12	1.61
Endoribonuclease L-PSP	gi|321199015	5	429.61	1.93e-05	2.76	2.68
		5	429.61	0.000338	2.63
		5	429.61	0.000181	2.65
Vitellogenin	gi|319667873	5 (3)	245.08	0.00447	6.37	6.38333
		5 (3)	245.08	0.0046	6.05
		3 (1)	154.92	0.00911	6.73
protein disulfide isomerase [Anopheles darlingi]	gi|301374992	5 (2)	383.11	0.000304	2.59	2.41333
		5 (2)	383.11	0.0092	2.84
		5 (2)	383.11	0.05	1.81
Neutral alpha-glucosidase C	gi|319678718	5 (1)	234.62	0.00847	4.28	4.15
		5 (1)	234.62	0.00944	4.02
Vitellogenin	gi|343884398	4	437.42	0.00949	4.79	4.48
		4	437.42	0.00515	4.79
		4	437.42	0.02	3.86
Vitellogenin	gi|319672360	4 (3)	280.54	0.00261	6.69	6.91333
		4 (3)	280.54	0.00209	7.33
		4 (3)	280.54	0.00419	6.72
Staphylococcal nuclease domain-containing protein 1	gi|319678588	4 (3)	264.46	0.002	4.38	3.38
		4 (3)	264.46	0.04	2.98
		4 (3)	264.46	0.01	2.78
Hexokinase-2	gi|319679340	4 (3)	168.9	0.02	3.31	3.21667
		4 (3)	168.9	0.01	3.36
		4 (3)	168.9	0.00801	2.98
ferritin-like precursor [Acyrthosiphon pisum]	gi|343885759	4 (3)	312.08	0.00117	2.35	2.82667
		4 (3)	312.08	0.00435	2.34
		2	132.84	0.03	3.79
Eukaryotic translation initiation factor 3 subunit A	gi|319679338	4 (3)	222.28	0.000125	11.34	12.395
		3 (2)	164.17	4.34e-05	13.45
DKCLD domain protein	gi|321222154	4 (1)	174.36	0.004	2.37	2.445
		4 (1)	174.36	0.000166	2.52
Vitellogenin	gi|343881075	3	461.41	0.0036	5.95	6.66333
		3	461.41	0.0018	7.01
		3	461.41	0.00122	7.03
Mitochondrial carrier protein	gi|301357620	3	144.83	0.06	2.33	2.16667
		3	144.83	0.09	2.14
		3	144.83	0.0034	2.03
Reticulon-like protein	gi|321220200	3	120.47	0.0056	2.48	2.52333
		3	120.47	0.00073	2.53
		3	120.47	0.000863	2.56
Xanthine dehydrogenase [Zootermopsis nevadensis]	gi|301374101	3	153.6	0.03	2.3	2.73
		2	98.12	0.00933	3.16
Cathepsin B-2744	gi|301380420	3 (2)	152.97	0.1	19.29	12.6933
		3 (2)	152.97	0.15	8.26
		3 (2)	152.97	0.000592	10.53
Glutathione-S-transferase	gi|319674868	3 (2)	125.74	0.00292	7.73	6.95
		3 (2)	125.74	0.00142	6.18
		3 (2)	125.74	0.000455	6.94
Pathogenesis-related thaumatin family protein	gi|321218942	3	160.07	0.02	4.82	4.96333
		2	111.76	0.02	4.8
		2	111.76	0.01	5.27
Glutathione s-transferase d1	gi|321180665	3 (1)	108.78	0.00531	2.89	2.29
		3 (1)	108.78	0.02	2.13
		3 (1)	108.78	0.15	1.85
PREDICTED: chymotrypsin inhibitor-like [Ceratitis capitata]	gi|319661064	3	174.43	0.00598	3.81	4.17
		2	127.41	0.00997	4.53
Vigilin, putative	gi|319663659	2	156.26	0.00577	2.41	2.36
		2	156.26	0.00518	2.31
Leucyl aminopeptidase	gi|319678411	2	141.42	0.00984	2.08	2.04667
		2	141.42	0.00708	2.01
		2	141.42	0.02	2.05
Vitellogenin	gi|321214951	2	125.11	0.00201	3.48	3.165
		2	125.11	0.00188	2.85
Chloride intracellular channel	gi|321199031	2	125.09	0.000334	4.42	4.175
		2	125.09	0.00176	3.93
cathepsin F isoform 2 precursor [Acyrthosiphon pisum]	gi|301376449	2	124.91	0.00269	3.79	3.92333
		2	124.91	0.00247	4.12
		2	124.91	0.000414	3.86
Enolase	gi|321220858	2	112.82	0.000527	3.41	2.93667
		2	112.82	0.02	2.55
		2	112.82	0.00522	2.85
Sec7 domain containing protein	gi|319672848	2	110.96	0.02	8.72	10.14
		2	110.96	0.00261	9.41
		2	110.96	0.000562	12.29
PREDICTED: glutamate--cysteine ligase catalytic subunit [Acyrthosiphon pisum]	gi|301376143	2	96.61	0.14	2.67	3.02667
		2	96.61	0.0034	2.87
		2	96.61	0.07	3.54
Acetyl-CoA acetyltransferase	gi|301356169	2	87.83	0.12	2.27	2.38
		2	87.83	0.03	2.42
		2	87.83	0.03	2.45
Importin subunit alpha-4	gi|319678841	2 (1)	187.27	0.00074	2.87	2.65
		2 (1)	187.27	0.00152	2.43
ribosomal protein LP0 [Acyrthosiphon pisum]	gi|321216239	2 (1)	131.53	0.00578	Infinity	40000
		2 (1)	131.53	0.00578	Infinity
		2 (1)	131.53	0.02	40000
Carboxylesterase	gi|319665394	2 (1)	98.08	0.16	3.16	3.55
		2 (1)	98.08	0.07	3.27
		2 (1)	98.08	0.02	4.22
Proliferating cell nuclear antigen	gi|321221635	2	100.2	0.02	3.13	3.26667
		1	65.45	0.1	3.13
		1	65.45	0.03	3.54
Vitellogenin	gi|319669814	1	133.79	0.00346	3.77	3.58333
		1	133.79	0.01	3.4
		1	133.79	0.00895	3.58
argininosuccinate lyase [Pantoea sp. YR343]	gi|301364394	1	109.91	0.04	7.52	10.2733
		1	109.91	0.03	12.25
		1	109.91	0.000762	11.05
Cathepsin F-like cysteine proteinase	gi|301377838	1	100.21	0.04	3.95	4.01333
		1	100.21	0.02	5.22
		1	100.21	0.07	2.87
Cathepsin B	gi|319676944	1	96.95	0.00202	6.68	6.55333
		1	96.95	0.00207	6.26
		1	96.95	0.000901	6.72
Argininosuccinate synthase	gi|301366798	1	88.73	0.02	2.31	2.01333
		1	88.73	0.02	1.98
		1	88.73	0.08	1.75
Signal recognition particle subunit SRP72	gi|319662100	1	84.79	0.11	2.42	2.25667
		1	84.79	0.27	2.32
		1	84.79	0.14	2.03
Activating signal cointegrator 1 complex subunit 2 homolog	gi|301369067	1	83.18	0.000161	22.97	18.8433
		1	83.18	0.00625	21.09
		1	83.18	0.05	12.47
Aldehyde oxidase	gi|301362093	1	77.32	0.13	2.24	2.61333
		1	77.32	0.03	2.82
		1	77.32	0.00439	2.78
40S ribosomal protein S27	gi|301379550	1	72.1	0.00149	3.14	2.93333
		1	72.1	0.00203	3.08
		1	72.1	0.00225	2.58
Maternal protein exuperantia	gi|319677939	1	72.02	0.03	2.67	2.30667
		1	72.02	0.06	2.15
		1	72.02	0.06	2.1
Phosphoserine aminotransferase	gi|301377045	1	68.94	0.12	2.75	2.62667
		1	68.94	0.15	2.52
		1	68.94	0.12	2.61
PREDICTED: probable glutamine--tRNA ligase [Diaphorina citri]	gi|301353933	1	63.99	0.000534	2.85	2.69667
		1	63.99	0.07	2.48
		1	63.99	0.0017	2.76
V-type proton ATPase subunit E	gi|319677571	1	55.77	0.02	2.65	2.695
		1	55.77	0.05	2.74
Antimicrobial peptide Alo-2	gi|319668793	1	51.4	0.51	3.39	3.84
		1	51.4	0.00608	4.29
60S ribosomal protein L9	gi|321218462	1	50.71	0.03	3.27	3.53667
		1	50.71	0.05	3.44
		1	50.71	0.03	3.9
cathepsin B precursor [Acyrthosiphon pisum]	gi|301357534	1	50.05	0.03	9.47	10.86
		1	50.05	0.00849	15.26
		1	50.05	0.00984	7.85
Cytochrome B5	gi|319676991	1	48.81	0.14	3.66	2.83333
		1	48.81	0.32	2.15
		1	48.81	0.13	2.69
DEAH box polypeptide 37	gi|321190541	1	46.67	0.03	3.12	2.61667
		1	46.67	0.11	2.89
		1	46.67	0.3	1.84
ATP-dependent RNA helicase	gi|319675502	1	45.52	0.000392	4	4.02
		1	45.52	0.000591	4.06
		1	45.52	0.000137	4
Pyridoxal kinase	gi|319668495	1	45.38	0.1	2.9	3.62667
		1	45.38	0.01	3.71
		1	45.38	0.000497	4.27
importin [Anopheles darlingi]	gi|321180277	1	45.19	0.09	1.98	2.31
		1	45.19	0.03	2.64
Methionine--tRNA ligase	gi|319678730	1	40.14	0.08	1.77	2.04
		1	40.14	0.05	2.37
		1	40.14	0.06	1.98
Protein takeout, putative	gi|301357282	1	39.71	0.000935	2.25	2.535
		1	39.71	0.0024	2.82
Lysosomal alpha-mannosidase	gi|319662000	1	33.49	0.00495	4.3	3.86333
		1	33.49	0.16	2.32
		1	33.49	0.26	4.97
Zinc finger protein 596	gi|301356306	1	33.31	0.02	8.68	7.79667
		1	33.31	0.00829	7.68
		1	33.31	0.00927	7.03
CAP-Gly domain-containing linker protein 1	gi|319673949	1	29.71	0.02	2.69	2.445
		1	29.71	0.18	2.2
Chondroitin proteoglycan 2	gi|319678716	4	325.5	0.00391	8.75	6.53667
		5	432.11	0.00569	6.55
		14	1106.17	0.000837	4.31
Cuticle protein	gi|319673199	4	373.74	0.00737	3.47	3.55333
		4	373.74	0.00342	2.89
		9	1049.88	0.000733	4.3
Myosin-8	gi|319664978	3	264.71	0.00721	3.15	3.15667
		5	344.65	0.03	2.95
		9	614.06	0.00881	3.37
28S ribosomal protein S22, mitochondrial	gi|319678895	3	124.15	0.00871	2.23	2.255
		10 (8)	593	0.000556	2.28
70 kDa heat shock protein	gi|321222089	3	159.17	0.0067	2.76	2.31333
		3	159.17	0.02	2.2
		8 (6)	380.98	0.03	1.98
hydroxyacid-oxoacid transhydrogenase [Bemisia tabaci]	gi|321222057	7 (5)	447.53	1.63e-05	2.63	2.42
		7 (5)	447.53	0.000171	2.31
		7 (5)	519.69	0.000185	2.32
Endocuticle structural glycoprotein SgAbd-9	gi|321200095	6 (4)	362.23	0.04	2.06	2.15333
		7 (5)	427.73	0.00555	2.26
		7 (5)	427.73	0.00408	2.14
Band 4.1-like protein 3	gi|319665289	5 (4)	420.59	0.00951	2.71	2.49
		6 (5)	467.81	0.00889	2.27
PREDICTED: uncharacterized threonine-rich GPI-anchored glycoprotein PJ4664.02-like isoform X1 [Musca domestica]	gi|301379588	5 (4)	430.79	0.00542	2.46	2.46667
		5 (4)	430.79	0.02	2.35
		6 (5)	585.04	0.02	2.59
3-ketoacyl-CoA thiolase	gi|319678497	5 (4)	448.73	0.00111	2.34	2.365
		6 (5)	555.82	0.00505	2.39
RR1 cuticle protein 11 precursor [Acyrthosiphon pisum]	gi|321219385	5 (4)	457.15	0.000614	2.12	2.14
		5 (4)	457.15	0.00245	2.08
		6 (4)	501.42	0.00351	2.22
PREDICTED: mediator of RNA polymerase II transcription subunit 15-like [Acyrthosiphon pisum]	gi|321221010	4	309.44	2.02e-05	3.41	3.23667
		5	481.81	0.000231	3.18
		5	481.81	0.000643	3.12
Acyl-coa dehydrogenase	gi|319678454	4	246.3	0.00399	1.98	2.01667
		4	246.3	0.05	2.01
		5 (4)	288.01	0.00687	2.06
PREDICTED: circadian clock-controlled protein-like [Diaphorina citri]	gi|321182978	4	213.24	0.00127	2.7	2.76
		4	213.24	0.000531	2.8
		4 (2)	213.24	0.00551	2.78
39S ribosomal protein L38, mitochondrial	gi|319678869	4 (2)	238.46	0.000878	2.88	2.83
		4 (2)	238.46	0.00581	2.93
		5 (3)	331.95	0.00441	2.68
growth arrest and DNA-damage-inducible, gamma interacting protein 1 [Acyrthosiphon pisum]	gi|343878372	2 (1)	107.36	0.06	2.95	2.59333
		3 (2)	160.68	0.04	2.65
		6 (3)	295.66	0.08	2.18
Phosphatidylethanolamine-binding protein	gi|321177067	4 (2)	370.38	1.92e-07	6.06	6.58333
		4 (2)	370.38	7.78e-07	6.71
		4 (2)	370.38	8.01e-07	6.98
PREDICTED: extensin-like [Diaphorina citri]	gi|319678615	3 (2)	290.79	0.00173	2.51	2.55
		4 (3)	358.58	0.00237	2.49
		4 (3)	358.58	0.00206	2.65
PREDICTED: ELAV-like protein 3 isoform X3 [Acyrthosiphon pisum]	gi|301379257	3	215.29	0.000219	2.11	1.85667
		3	215.29	0.00243	1.66
		4	273.19	0.01	1.8
Peptidyl-prolyl cis-trans isomerase	gi|319672469	3 (2)	181.84	9.97e-05	16.57	14.2433
		3 (2)	181.84	4.16e-05	12.89
		3 (2)	181.84	6.39e-05	13.27
CG44085, isoform H	gi|321221350	2	132.68	0.00178	2.47	2.46333
		3 (2)	210.58	0.02	2.5
		3 (2)	210.58	0.00138	2.42
Cystatin	gi|319676909	2 (1)	172.51	0.000382	2.08	2.07667
		3 (2)	250.81	0.00132	2.14
		3 (2)	250.81	0.00068	2.01
39S ribosomal protein L23, mitochondrial	gi|319676402	1	63.24	0.00922	2.41	2.59
		2	113.55	0.02	2.66
		4	249.39	0.0098	2.7
Gamma-gliadin	gi|301374790	2	94.28	0.000226	3.01	3.46
		4	218.42	0.000316	3.91
C-type lectin 5	gi|319677467	2	96.28	0.000444	11.27	8.18
		3	152.27	0.00245	5.09
Superoxide dismutase [Cu-Zn]	gi|319672659	2	97.95	3.57e-05	3.11	3.195
		3 (2)	231.64	0.000236	3.28
cuticular protein analogous to peritrophins 3-B precursor [Acyrthosiphon pisum]	gi|321221348	1	80.89	0.00618	20.86	15.755
		3	229.92	0.00187	10.65
SH3 domain binding glutamic acid-rich protein isoform 2 [Acyrthosiphon pisum]	gi|321188744	2 (1)	258.5	0.00283	3.1	2.69667
		3 (2)	285.07	0.000705	2.48
		3 (2)	285.07	0.000131	2.51
Cuticular protein analogous to peritrophins 1-G	gi|319678281	2	110.33	0.00519	7.46	7.005
		2	110.33	0.00534	6.55
Protein BCCIP-like protein	gi|319674292	2	78.69	2.1e-05	5.66	5.48
		2	78.69	0.000691	5.3
PREDICTED: putative defense protein Hdd11 [Acyrthosiphon pisum]	gi|321219834	2	199.37	0.00613	5.46	5.16333
		2	199.37	0.03	5
		2	199.37	0.04	5.03
PREDICTED: phosphatidylethanolamine-binding protein-like isoform X1 [Acyrthosiphon pisum], OV-16 antigen [Culex quinquefasciatus]	gi|301356998	2	216.31	0.09	2.66	2.785
		2	216.31	0.14	2.91
39S ribosomal protein L50, mitochondrial [Camponotus floridanus]	gi|319672313	2	101.41	0.00205	2.71	2.76
		2	101.41	0.00614	2.81
PREDICTED: probable GPI-anchored adhesin-like protein PGA55 [Diaphorina citri]	gi|319673051	2	208.82	0.000304	3.35	2.74
		2	208.82	0.00438	2.28
		2	208.82	0.00176	2.59
Double-stranded RNA-specific editase B2	gi|319675666	2	154.86	0.000423	2.53	2.515
		2	154.86	0.000403	2.5
PREDICTED: amphiphysin isoform X1 [Acyrthosiphon pisum]	gi|321186773	2	216.82	0.000122	2.27	2.07667
		2	216.82	0.00201	1.74
		2	216.82	0.00551	2.22
PREDICTED: 39S ribosomal protein L41, mitochondrial [Diaphorina citri]	gi|319668650	1	71.68	2.21e-06	2.87	2.67
		2	134.06	7.5e-05	2.64
		2	134.06	0.00184	2.5
AGAP008812-PA	gi|319674820	2 (1)	175.97	0.00254	2.38	2.345
		2 (1)	175.97	0.00999	2.31
CTLMA2	gi|321196574	2 (1)	115.48	0.00249	2.21	2.17
		2 (1)	115.48	0.000612	2.1
		2 (1)	115.48	0.000588	2.2
50S ribosomal protein L13	gi|319677750	1	29.69	0.13	2.05	2.155
		2 (1)	75.69	0.0059	2.26
PREDICTED: mediator of RNA polymerase II transcription subunit 15-like [Acyrthosiphon pisum]	gi|321221588	1	28.67	0.000311	3.93	5.47667
		1	28.67	2.27e-05	5.55
		4 (3)	342.94	0.000315	6.95
phosphatidylethanolamine-binding protein-like [Acyrthosiphon pisum]	gi|321191968	1	32.11	0.000444	10.38	8.055
		1	32.11	0.21	5.73
OV-16 antigen [Zootermopsis nevadensis]	gi|319664011	1	36.79	0.00324	209.01	127.455
		1	36.79	0.05	45.9
Phosphatidylethanolamine-binding protein	gi|319675751	1	36.81	0.00104	4.68	4.005
		1	36.81	0.04	3.33
Endocuticle structural glycoprotein SgAbd-2	gi|319675726	1	110.79	0.00133	3.66	3.605
		1	110.79	0.1	3.55
Pyridoxine/pyridoxamine 5'-phosphate oxidase	gi|301377734	1	55.61	0.00979	4.28	3.52
		1	55.61	0.02	3.14
		1	55.61	0.00757	3.14
Filamin-A	gi|301380580	1	77.89	0.00548	2.94	3.295
		1	77.89	0.06	3.65
Alpha-taxilin, putative	gi|301363190	1	53.68	0.01	3.02	3.22667
		1	53.68	0.00584	3.29
		1	53.68	0.04	3.37
Phosphatidylethanolamine-binding protein	gi|319666618	1	45.62	0.000214	3.67	3.04
		1	45.62	0.000195	3.23
		1	45.62	0.85	2.22
Transcription initiation factor TFIID subunit	gi|301376708	1	21.33	0.00159	2.72	2.84
		1	21.33	0.01	2.96
Lysosomal alpha-mannosidase	gi|301374698	1	57.42	2.47e-05	2.72	2.765
		1	57.42	4.51e-05	2.81
Upstream stimulatory factor	gi|301357732	1	106.9	0.00431	2.49	2.53
		1	106.9	0.0005	2.45
		1	106.9	0.00446	2.65
Myosin-10	gi|319677114	1	235.32	0.00385	2.39	2.4
		1	235.32	0.04	2.41
Nucleolar GTP-binding protein 1	gi|321222113	1	30	0.00545	2.22	2.385
		1	30	0.00773	2.55
cuticular protein CPG12-like precursor [Acyrthosiphon pisum]	gi|319661328	1	37.66	0.00848	2.36	2.355
		1	37.66	0.00854	2.35
PREDICTED: RNA-binding protein Nova-1 isoform X2 [Microplitis demolitor]	gi|301355512	1	35.43	0.00204	2.11	2.26
		1	35.43	0.00116	2.43
		1	35.43	0.000582	2.24
C-type lectin-like precursor [Acyrthosiphon pisum]	gi|321220315	1	75.01	0.00365	2.56	2.225
		1	75.01	0.02	1.89
Ubiquilin-1	gi|319677313	1	99.43	0.00921	2.13	2.09
		1	176.06	0.27	2.05
Unknown protein	gi|321191639	4 (3)	271.14	0.01	2.14	2.24
		3 (2)	231.72	0.1	2.11
		3 (2)	231.72	0.00558	2.47
Unknown protein	gi|321217936	3	195.49	0.000462	6.81	6.51333
		3	195.49	0.00016	6.98
		3	195.49	0.000437	5.75
Unknown protein	gi|321221663	3	214.07	0.00259	3.57	4.20667
		2	138.36	0.00541	4.81
		2	138.36	0.03	4.24
Unknown protein	gi|321192725	2 (1)	53.58	0.02	Infinity	Infinity
		2 (1)	53.58	0.00381	Infinity
		2 (1)	53.58	0.000914	Infinity
Unknown protein	gi|301376522	1	44.41	2.91e-06	42.57	78.0233
		1	44.41	0.04	67.46
		1	44.41	0.0017	124.04
Unknown protein	gi|301369525	1	39.74	0.12	27.52	71.4433
		1	39.74	0.07	132.56
		1	39.74	0.14	54.25
Unknown protein	gi|321211243	1	26.58	6.05e-05	56.35	51.3967
		1	26.58	2.24e-05	40.28
		1	26.58	3.25e-06	57.56
Unknown protein	gi|321183408	1	21.18	0.13	43.23	32.3267
		1	21.18	0.25	27.62
		1	21.18	0.19	26.13
Unknown protein	gi|319711678	1	24.3	0.000173	55.44	29.1367
		1	24.3	0.00036	19.74
		1	24.3	0.00293	12.23
Unknown protein	gi|321183752	1	36.2	7.21e-05	28.06	24.8767
		1	36.2	1.6e-05	24.49
		1	36.2	6.17e-05	22.08
Unknown protein	gi|321222091	1	116.51	0.00271	13.1	12.4
		1	116.51	0.00225	11.7
Unknown protein	gi|321217173	1	39.28	0.00197	12.15	9.91
		1	39.28	0.31	7.67
Unknown protein	gi|321201278	1	46.87	4.02e-05	6.8	9.74333
		1	46.87	0.0048	10.65
		1	46.87	0.000414	11.78
Unknown protein	gi|319685878	1	26.94	0.00801	6.67	8.01333
		1	26.94	0.00182	6.97
		1	26.94	0.000143	10.4
Unknown protein	gi|301377840	1	40.49	0.000128	5.21	6.03667
		1	40.49	2.69e-06	7.08
		1	40.49	3.11e-05	5.82
Unknown protein	gi|321216103	1	61.48	0.0087	5.89	4.83
		1	61.48	0.03	4.83
		1	61.48	0.00513	3.77
Unknown protein	gi|321221995	1	42.96	0.05	8.35	4.53
		1	42.96	0.08	2.95
		1	42.96	0.06	2.29
Unknown protein	gi|343880266	2 (1)	126.34	0.17	3.63	3.63
		2 (1)	126.34	0.03	3.63
Unknown protein	gi|321220160	2	218.39	0.03	3.19	3.01667
		2	218.39	0.1	2.79
		1	138.61	0.05	3.07
Unknown protein	gi|321218412	1	80.85	0.16	2.63	2.89
		1	80.85	0.05	3.07
		1	80.85	0.18	2.97
Unknown protein	gi|321218033	1	44.45	0.02	3.09	2.85667
		1	44.45	0.00166	2.75
		1	44.45	5.72e-05	2.73
Unknown protein	gi|301379705	1	43.68	0.23	2.81	2.82
		1	43.68	0.11	2.83
Unknown protein	gi|343880710	1	39.23	0.00112	2.87	2.66333
		1	39.23	0.000205	2.6
		1	39.23	0.00087	2.52
Unknown protein	gi|321220060	1	135.01	0.16	1.8	2.22667
		1	135.01	0.13	2.09
		1	135.01	0.1	2.79
Unknown protein	gi|301361290	1	36.53	0.000522	2.31	2.205
		1	36.53	0.17	2.1
Unknown protein	gi|321222074	2	98.66	0.2	1.92	2.115
		2	98.66	0.18	2.31
Unknown protein	gi|301357525	2	122.4	0.01	2.43	2.43
		2	122.4	0.02	2.25
		2	122.4	0.00462	2.61
Unknown protein	gi|319678148	1	82.54	0.00248	6.5	7.08333
		1	82.54	0.000494	7.83
		3	217.78	0.0013	6.92
PREDICTED: uncharacterized protein LOC100159731 [Acyrthosiphon pisum]	gi|301378338	1	41.6	2.75e-05	4.52	6.55
		1	41.6	0.00186	8.58
Unknown protein	gi|321209406	1	63.01	0.17	5.29	4.78
		1	63.01	0.00706	4.27
Unknown protein	gi|321215522	1	223.74	6.96e-05	5.22	4.635
		1	223.74	0.08	4.05
uncharacterized protein LOC100144801 [Acyrthosiphon pisum]	gi|321183641	1	36.59	0.02	4.4	3.65
		1	36.59	0.04	4.12
		1	36.59	0.08	2.43
Unknown protein	gi|321197612	1	107.09	0.00827	5.91	3.17667
		1	24.01	0.00645	2.03
		1	24.01	0.00844	1.59
Unknown protein	gi|321212775	1	99.6	0.00351	2.56	3.11333
		1	99.6	0.000219	3.39
		1	99.6	3.15e-05	3.39
Unknown protein	gi|319664547	1	49.95	0.00157	3.1	2.85
		1	49.95	0.01	2.6
Unknown protein	gi|321195096	1	30.03	0.00143	2.71	2.71
		1	30.03	0.00123	2.61
		1	30.03	0.000797	2.81
Unknown protein	gi|321218256	1	71.5	0.000969	2.41	2.58667
		1	71.5	0.000714	2.66
		1	71.5	0.000199	2.69
Unknown protein	gi|321216027	1	38.74	0.00831	2.59	2.55
		1	38.74	0.00986	2.51
Unknown protein	gi|321198309	1	42.6	0.00314	2.25	2.395
		1	42.6	0.00127	2.54
PREDICTED: uncharacterized protein LOC103514108 [Diaphorina citri]	gi|321214251	1	130.11	0.00143	2.06	2.16
		1	130.11	0.00685	2.07
		1	130.11	0.01	2.35

## Sheet: MEAM1 bacterial peptides
Gene annotation	Accession	Identified peptides (Of Which Uniqe)	Score	Anova (p)*	Fold change	Average fold change
Fumarate hydratase class II (Rickettsia sp. MEAM1 (Bemisia tabaci) genomic scaffold Scaffold13, whole genome shotgun sequence)	gi|390986463	21 (18)	1291.95	6.57e-06	28.18	26.3933
		20 (17)	1137.24	6.32e-06	24.96
		20 (17)	1137.24	1.97e-06	26.04
ADP,ATP carrier protein (Rickettsia sp. MEAM1 (Bemisia tabaci) genomic scaffold Scaffold1, whole genome shotgun sequence)	gi|390986475	19 (12)	903.35	0.000331	3.67	3.42333
		16 (9)	612.99	0.00373	3.9
		14 (8)	535.82	0.05	2.7
Protein translocase subunit SecA (Rickettsia sp. MEAM1 (Bemisia tabaci) genomic scaffold Scaffold3, whole genome shotgun sequence)	gi|390986473	18 (15)	955.15	0.00013	2.77	2.76
		18 (15)	955.15	0.00297	2.21
		16 (13)	886.89	3.76e-05	3.3
Serine hydroxymethyltransferase (Rickettsia sp. MEAM1 (Bemisia tabaci) genomic scaffold Scaffold9, whole genome shotgun sequence)	gi|390986467	17	1251.18	6.64e-07	12.08	11.2633
		15	1110.09	5.3e-07	13.09
		13	986.48	0.000817	8.62
Ferredoxin (Rickettsia sp. MEAM1 (Bemisia tabaci) genomic scaffold Scaffold10, whole genome shotgun sequence)	gi|390986466	16 (14)	1252.93	2.49e-06	16.23	14.19
		14 (13)	1162.15	2.22e-07	19.5
		7 (5)	429	1.12e-05	6.84
60 kDa chaperonin (Rickettsia sp. MEAM1 (Bemisia tabaci) genomic scaffold Scaffold42, whole genome shotgun sequence)	gi|390986437	12	1218.49	2.92e-06	15.98	14.6
		11	944.28	2.84e-07	15.77
		9	799.25	0.00973	12.05
Acyl-CoA desaturase 1 (Rickettsia sp. MEAM1 (Bemisia tabaci) genomic scaffold Scaffold7, whole genome shotgun sequence)	gi|390986469	13 (11)	697.11	0.000197	6.71	8.69
		12 (10)	652.36	4.27e-05	8.94
		11 (9)	613.8	6.37e-05	10.42
Succinyl-diaminopimelate desuccinylase (Rickettsia sp. MEAM1 (Bemisia tabaci) genomic scaffold Scaffold6, whole genome shotgun sequence)	gi|390986471	13 (11)	936.92	7.13e-07	12.08	13.5267
		11 (9)	738.06	2.46e-06	14.81
		11 (9)	738.06	4.01e-06	13.69
signal recognition particle [Rickettsia bellii OSU 85-389] (Rickettsia sp. MEAM1 (Bemisia tabaci) genomic scaffold Scaffold54, whole genome shotgun sequence)	gi|390986427	10	1027.17	3.17e-06	6.61	6.62667
		9	1005.89	1.33e-06	6.54
		9	1005.89	9.22e-07	6.73
Chaperone protein DnaK (Rickettsia sp. MEAM1 (Bemisia tabaci) Scaffold30_2, whole genome shotgun )sequence	gi|390137119	9 (5)	732.19	0.000453	13.56	15.4867
		9 (5)	732.19	4.08e-05	12.79
		9 (5)	732.19	0.000411	20.11
NAD(P) transhydrogenase subunit alpha (Rickettsia sp. MEAM1 (Bemisia tabaci) genomic scaffold Scaffold24, whole genome shotgun sequence)	gi|390986452	6	375.1	4.57e-05	20.1	15.98
		4	239.74	0.00094	12.27
		4	239.74	5.69e-06	15.57
Rickettsia sp. MEAM1 (Bemisia tabaci) genomic scaffold Scaffold17, whole genome shotgun sequence	gi|390986459	6 (5)	406.52	0.000226	10.4	10.2967
		6 (5)	406.52	5.04e-06	10.24
		5 (4)	309.11	0.00197	10.25
tRNA modification GTPase MnmE (Rickettsia sp. MEAM1 (Bemisia tabaci) genomic scaffold Scaffold4, whole )genome shotgun sequence	gi|390986472	6 (3)	229.95	1.38e-05	15.84	14.0467
		6 (3)	229.95	4.72e-06	15.8
		6 (3)	229.95	9.51e-06	10.5
ATP-dependent nuclease subunit B (Rickettsia sp. MEAM1 (Bemisia tabaci) genomic scaffold Scaffold11, whole genome shotgun sequence)	gi|390986465	5 (4)	299.7	0.000556	7.73	6.58667
		5 (4)	299.7	0.01	5.27
		5 (4)	299.7	0.000101	6.76
ATP-dependent RNA helicase (Rickettsia sp. MEAM1 (Bemisia tabaci) genomic scaffold Scaffold20, whole genome shotgun sequence)	gi|390986456	5 (4)	268.52	0.000627	7.91	7.42333
		4 (3)	201.72	0.01	9.48
		4 (3)	201.72	0.000589	4.88
Zinc import ATP-binding protein ZnuC (Rickettsia sp. MEAM1 (Bemisia tabaci) Scaffold76_1, whole genome shotgun sequence)	gi|390136992	4	358.59	0.00699	10.59	7.47
		4	358.59	0.00593	4.99
		4	358.59	0.000228	6.83
3-oxoacyl-[acyl-carrier-protein] synthase 3 (Rickettsia sp. MEAM1 (Bemisia tabaci) Scaffold77_2, whole genome shotgun sequence)	gi|390136990	4	181.71	4.26e-06	46.79	59.1033
		4	181.71	3.34e-05	55.76
		4	181.71	2.87e-05	74.76
Rickettsia sp. MEAM1 (Bemisia tabaci) Scaffold21_2, whole genome shotgun sequence	gi|390137151	4	181.57	1.42e-05	11.57	11.2533
		4	181.57	4.09e-05	11.33
		4	181.57	0.00106	10.86
O-antigen export system ATP-binding protein (Rickettsia sp. MEAM1 (Bemisia tabaci) genomic scaffold )Scaffold64, whole genome shotgun sequence	gi|390986419	4	222.49	3.26e-06	11.89	11.9
		3	142.04	1.65e-05	12.77
		3	142.04	5.83e-05	11.04
Protein GrpE (Rickettsia sp. MEAM1 (Bemisia tabaci) genomic scaffold Scaffold48, whole genome shotgun sequence)	gi|390986431	3	182.48	2.2e-05	33.7	64.94
		3	182.48	0.00228	26.43
		2	95.35	5.9e-06	134.69
Rickettsia sp. MEAM1 (Bemisia tabaci) Scaffold44_1, whole genome shotgun sequence	gi|390137079	3	150.66	0.00179	5.54	5.59667
		2	129.26	0.07	5.24
		2	129.26	0.00522	6.01
DNA gyrase subunit A (Rickettsia sp. MEAM1 (Bemisia tabaci) genomic scaffold Scaffold2, whole genome shotgun sequence)	gi|390986474	3 (2)	100.04	0.01	6.07	6.65333
		3 (2)	100.04	0.01	5.43
		3 (2)	100.04	0.00571	8.46
Rickettsia sp. MEAM1 (Bemisia tabaci) Scaffold205_1, whole genome shotgun sequence	gi|390136827	3 (2)	96.39	0.03	5.32	5.49333
		3 (2)	96.39	0.00594	4.37
		3 (2)	96.39	2.82e-06	6.79
Trigger factor (Rickettsia sp. MEAM1 (Bemisia tabaci) Scaffold75_1, whole genome shotgun sequence)	gi|390136995	3 (2)	143.87	0.00953	2.98	48.3267
		2 (1)	97.74	0.3	30.74
		2 (1)	97.74	0.06	111.26
Rickettsia sp. MEAM1 (Bemisia tabaci) Scaffold191_1, whole genome shotgun sequence	gi|390136841	3 (2)	126.76	0.00362	6	6.76333
		2 (1)	98.62	0.00309	5.9
		2 (1)	98.62	0.00341	8.39
Ribosomal RNA small subunit methyltransferase I (Rickettsia sp. MEAM1 (Bemisia tabaci) genomic scaffold Scaffold49, whole genome shotgun sequence)	gi|390986430	2	288.43	0.00106	19.26	13.8933
		2	288.43	4.16e-05	14.13
		2	288.43	0.00849	8.29
Actin polymerization protein RickA	gi|312434736	2	163.49	0.000843	29.49	121.237
		2	163.49	0.000559	35.7
		2	163.49	2.27e-05	298.52
Cysteine--tRNA ligase (Rickettsia sp. MEAM1 (Bemisia tabaci) Scaffold43_2, whole genome shotgun sequence)	gi|390137080	2	114.28	0.00176	22.98	13.4167
		2	114.28	0.00437	10.88
		2	114.28	0.05	6.39
Rickettsia sp. MEAM1 (Bemisia tabaci) Scaffold13_2, whole genome shotgun sequence	gi|390137196	2	109.81	0.00075	10.16	13.55
		2	109.81	0.00181	16.94
Rickettsia sp. MEAM1 (Bemisia tabaci) Scaffold104_1, whole genome shotgun sequence	gi|390136947	2	106.25	0.02	4.9	4.14
		2	106.25	0.03	3.36
		2	106.25	0.00229	4.16
Superoxide dismutase (Rickettsia sp. MEAM1 (Bemisia tabaci) Scaffold120_1, whole genome shotgun sequence)	gi|390136923	2	98.11	0.01	2.95	3.04667
		2	98.11	0.00295	3.08
		2	98.11	0.000452	3.11
Phosphatidylserine decarboxylase proenzyme (Rickettsia sp. MEAM1 (Bemisia tabaci) genomic scaffold Scaffold19, whole genome shotgun sequence)	gi|390986457	2	82.43	0.15	9.91	9.04667
		2	82.43	0.03	9.34
		2	82.43	0.02	7.89
Rickettsia sp. MEAM1 (Bemisia tabaci) Scaffold87_2, whole genome shotgun sequence	gi|390136977	2	79.94	0.000435	26.5	55.91
		2	79.94	0.000112	47.76
		2	79.94	5.37e-06	93.47
Alanine--tRNA ligase (Rickettsia sp. MEAM1 (Bemisia tabaci) genomic scaffold Scaffold14, whole genome shotgun sequence)	gi|390986462	2	75.72	0.00447	1.62	2.05
		2	75.72	0.00204	2.48
Rickettsia sp. MEAM1 (Bemisia tabaci) Scaffold300_1, whole genome shotgun sequence	gi|390136732	2	66	0.02	17.13	26.2433
		2	66	0.00664	38.53
		2	66	0.00757	23.07
Replicative DNA helicase (Rickettsia sp. MEAM1 (Bemisia tabaci) genomic scaffold Scaffold32, whole genome shotgun sequence)	gi|390986446	2	97.61	0.000172	3.9	3.59333
		1	62.91	0.00565	3.47
		1	62.91	0.04	3.41
Outer membrane protein assembly factor BamA (Rickettsia sp. MEAM1 (Bemisia tabaci) Scaffold52_1, whole genome shotgun sequence)	gi|390137052	2	115.45	0.000119	9.34	10.7267
		1	50.33	0.01	15.08
		1	50.33	0.05	7.76
Rickettsia sp. MEAM1 (Bemisia tabaci) genomic scaffold Scaffold28, whole genome shotgun sequence	gi|390986449	1	88.52	0.08	21.3	18.8233
		1	88.52	0.02	15.64
		1	88.52	0.00695	19.53
50S ribosomal protein L27 (Rickettsia sp. MEAM1 (Bemisia tabaci) Scaffold79_1, whole genome shotgun sequence)	gi|390136988	1	78.4	0.00653	130.59	127.413
		1	78.4	0.03	183.9
		1	78.4	0.1	67.75
Rickettsia sp. MEAM1 (Bemisia tabaci) genomic scaffold Scaffold87, whole genome shotgun sequence	gi|390986407	1	65.76	0.00205	15.42	20.0333
		1	65.76	0.000757	22.05
		1	65.76	0.00586	22.63
Rickettsia sp. MEAM1 (Bemisia tabaci) Scaffold274_1, whole genome shotgun sequence	gi|390136758	1	57.64	0.0021	237.38	299.963
		1	57.64	8.12e-05	291.27
		1	57.64	0.02	371.24
Rickettsia sp. MEAM1 (Bemisia tabaci) Scaffold82_1, whole genome shotgun sequence	gi|390136984	1	41.93	0.11	5.04	5.14333
		1	41.93	0.00654	6.41
		1	41.93	0.1	3.98

## Sheet: MED bemisia peptides
Gene annotation	Accession	Identified peptides (Of Which Uniqe)	Score	Anova (p)*	Fold change	average fold change
PREDICTED: E3 ubiquitin-protein ligase BRE1-like [Diaphorina citri]	gi|343885091	4	310.3	4.93e-05	5.97	5.92
		4	310.3	7.59e-05	6.2
		6 (5)	391.38	0.000231	5.59
Neutral alpha-glucosidase C	gi|301374757	5 (2)	242.01	0.00158	5.92	5.18333
		5 (2)	242.01	0.00322	4.36
		5 (2)	242.01	0.00477	5.27
Selenium-binding protein, putative	gi|319678903	4	253.88	1.13e-08	11.55	12.1367
		4	253.88	4.54e-09	13.4
		4	253.88	2.08e-10	11.46
Pterin-4-alpha-carbinolamine dehydratase, putative	gi|321219242	4 (3)	266.13	0.000532	2.45	2.36
		4 (3)	266.13	0.00301	2.27
Peptidyl-prolyl cis-trans isomerase	gi|319672469	3	174.05	1.97e-06	6.85	8.38
		3 (2)	181.84	1.69e-06	9.73
		3 (2)	181.84	3.35e-06	8.56
Phosphatidylethanolamine-binding protein-like proteinF40A3.3	gi|319675036	3	146.34	4.32e-06	3.2	4.07667
		3 (2)	146.34	1.53e-05	4.44
		3 (2)	146.34	0.000213	4.59
Bromodomain-containing protein 2	gi|301379932	3 (2)	267.79	0.00178	2.48	2.4
		3 (2)	267.79	0.000821	2.32
Catalase	gi|319679134	2 (1)	186.68	1.17e-07	7.14	6.34333
		3 (2)	227.26	3.52e-08	5.75
		3 (2)	227.26	3.63e-07	6.14
PREDICTED: mucin-2 isoform X2 [Acyrthosiphon pisum]	gi|321177421	2	68.98	0.00102	12.73	13.015
		2	68.98	0.000272	13.3
Carboxylesterase	gi|319676903	2	140.65	0.00019	13.86	12.225
		2	140.65	0.00106	10.59
Phosphatidylethanolamine-binding protein 1	gi|301377578	2	151.21	9.41e-05	11.58	11.38
		2	151.21	0.000342	11.18
Phosphatidylethanolamine-binding protein 1 [Zootermopsis nevadensis]	gi|321200407	2	119.09	0.000138	7.78	7.44
		2	119.09	0.000938	6.77
		2	119.09	7.65e-05	7.77
Phosphatidylethanolamine-binding protein 2	gi|301366305	2	227.31	1.34e-05	7.49	6.92
		2	227.31	1.97e-05	6.28
		2	227.31	1.19e-05	6.99
Phosphatidylethanolamine-binding protein	gi|321195348	2	133.94	5.75e-06	5.25	5.37667
		2	133.94	6e-06	5.83
		2	133.94	8.06e-05	5.05
Phosphatidylethanolamine-binding protein	gi|319671347	2	81.79	1.1e-05	4.74	4.93
		2	81.79	0.000495	4.49
		2	81.79	3.55e-05	5.56
PREDICTED: phosphatidylethanolamine-binding protein homolog F40A3.3-like [Bombyx mori]	gi|321200812	2	145.21	0.000425	5.84	4.91
		2	145.21	0.04	4.02
		2	145.21	0.000467	4.87
Phosphatidylethanolamine-binding protein	gi|319666330	2	89.39	0.00443	3.69	4.095
		2	89.39	0.0095	4.5
Phosphatidylethanolamine-binding protein	gi|319666118	2	94.47	0.000651	2.97	3.255
		2	94.47	3.17e-05	3.54
Phosphatidylethanolamine-binding protein	gi|319677073	2	126.85	0.000982	3.38	3.225
		2	126.85	0.00946	3.07
Glutathione peroxidase	gi|321216688	2	135.13	0.00233	2.13	2.16
		2	135.13	0.00416	2.19
phosphatidylethanolamine-binding protein-like [Acyrthosiphon pisum]	gi|301355452	2 (1)	140.92	0.000515	10.34	9.215
		2 (1)	140.92	0.000562	8.09
phosphatidylethanolamine-binding protein [Papilio xuthus]	gi|301378455	2 (1)	114.4	0.000191	4.94	4.55
		2 (1)	114.4	0.00028	4.2
		2 (1)	114.4	0.0006	4.51
Diaminopimelate epimerase	gi|301359308	2 (1)	118.83	5.27e-05	4.72	4.53333
		2 (1)	118.83	2.05e-05	3.35
		2 (1)	118.83	0.00453	5.53
Phosphatidylethanolamine-binding protein 1	gi|321188758	2 (1)	282.53	0.00305	4.16	3.75
		2 (1)	282.53	0.04	3.76
		2 (1)	282.53	0.06	3.33
RUN and FYVE domain-containing protein 1	gi|301371811	1	34.62	0.00011	211.14	253.05
		1	34.62	0.000124	297.75
		1	34.62	0.00173	250.26
PREDICTED: OV-16 antigen-like [Ceratitis capitata]	gi|301373561	1	40.73	0.04	38.22	25.565
		1	40.73	0.000243	12.91
Phosphatidylethanolamine-binding protein	gi|319660033	1	38.6	0.000101	10.35	10.77
		1	38.6	0.03	11.19
vesicle-associated membrane protein-like [Acyrthosiphon pisum]	gi|301375173	1	95.64	0.000127	10.22	9.36
		1	95.64	0.000246	8.34
		1	95.64	0.00242	9.52
GF25319, isoform A	gi|321190309	1	54.44	0.00207	8.35	8.785
		1	54.44	0.000296	9.22
Protein disulfide isomerase	gi|301353560	1	41.8	6.59e-05	11.18	8.30667
		1	41.8	2.67e-06	8.31
		1	41.8	1.53e-05	5.43
ribonuclease III [Wolbachia endosymbiont of Nasonia vitripennis]	gi|301357999	1	45	0.00224	8.46	7.52
		1	45	0.00276	6.75
		1	45	0.00194	7.35
phosphatidylethanolamine-binding protein-like precursor [Acyrthosiphon pisum]	gi|319662133	1	55.28	0.000426	7.14	6.46
		1	55.28	0.000658	7.04
		1	55.28	0.00198	5.2
Phosphatidylethanolamine-binding protein	gi|321194817	1	72.71	0.000138	7.55	5.79
		1	119.91	0.02	5.36
		1	119.91	0.11	4.46
Protein MOTHER of FT and TF 1	gi|319659760	1	33.99	0.000119	4.72	5.015
		1	33.99	0.000204	5.31
Phosphatidylethanolamine-binding protein	gi|319671966	1	77	0.00179	4.91	4.58333
		1	77	0.00309	4.67
		1	77	0.00476	4.17
phosphatidylethanolamine-binding protein [Anopheles darlingi]	gi|301366912	1	52.51	1.74e-06	4.76	4.41667
		1	52.51	0.000664	4.58
		1	52.51	0.000473	3.91
Protein CDV3	gi|319677003	1	70.5	0.000243	4.46	4.4
		1	70.5	0.000415	4.19
		1	70.5	0.000842	4.55
Lupus La protein	gi|321221973	1	35.03	0.00372	4.89	4.385
		1	35.03	0.000531	3.88
Phosphatidylethanolamine-binding protein	gi|319666618	1	45.62	8.09e-07	4.05	4.07333
		1	45.62	0.000467	4.04
		1	45.62	1.81e-05	4.13
Tubulin beta-1 chain	gi|343885800	1	83.72	0.00087	3.95	3.95
		1	83.72	0.11	3.95
Phosphatidylethanolamine-binding protein 1	gi|319677370	1	35.72	0.00073	4.25	3.8
		1	35.72	0.00161	3.6
		1	35.72	0.00696	3.55
40S ribosomal protein S27	gi|301379550	1	72.1	0.000246	3.65	3.735
		1	72.1	9e-05	3.82
Tudor domain-containing protein, putative	gi|301373673	1	45.54	0.0043	3.95	3.565
		1	45.54	0.0024	3.18
Ectonucleotide pyrophosphatase/phosphodiesterase, putative	gi|301364500	1	36.77	0.000955	2.75	3.325
		1	36.77	0.000739	3.9
Cell adhesion molecule 2	gi|301373761	1	45.36	0.00212	3.12	3.26
		1	45.36	0.02	3.4
UDP-glucuronosyltransferase	gi|321221968	1	20.51	0.00178	2.62	2.695
		1	20.51	0.00074	2.77
Unknown protein	gi|319716559	1	22.2	3.08e-05	52.45	52.4367
		1	22.2	4.21e-05	62.37
		1	22.2	6.17e-06	42.49
PREDICTED: uncharacterized protein LOC100571774 [Acyrthosiphon pisum]	gi|301354809	1	25.54	0.00427	70.9	50.9733
		1	25.54	0.00149	40.36
		1	25.54	0.000576	41.66
Unknown protein	gi|321201278	1	46.87	3.23e-05	20.65	21.24
		1	46.87	3.28e-06	17.99
		1	46.87	0.00084	25.08
Unknown protein	gi|321187048	1	26.28	0.00015	14.32	16.035
		1	26.28	3.95e-06	17.75
Unknown protein	gi|319664011	1	36.79	1.69e-05	10.24	13.27
		1	36.79	5.77e-05	16.06
		1	36.79	3.25e-07	13.51
Unknown protein	gi|319677462	1	63.24	0.000709	12.27	13.0267
		1	63.24	2.19e-05	11.96
		1	63.24	1.31e-05	14.85
Unknown protein	gi|319694817	1	47.11	0.00428	7.28	8.78333
		1	47.11	0.02	7.57
		1	47.11	6.33e-06	11.5
Unknown protein	gi|321216851	1	46.04	0.00345	6.85	7.98
		1	46.04	0.00311	9.11
Unknown protein	gi|321181799	1	65.48	7e-05	5.05	5.36
		1	65.48	0.000743	5.01
		1	65.48	0.000708	6.02
Unknown protein	gi|319676155	1	89.98	0.00117	6.75	5.29
		1	89.98	0.00294	5.03
		1	89.98	0.07	4.09
Unknown protein	gi|319694316	2 (1)	54.61	0.000396	4.35	4.28
		2 (1)	54.61	5.24e-05	4.21
Unknown protein	gi|319668826	1	48.12	3.79e-05	4.52	4.12667
		1	48.12	2.27e-05	3.99
		1	48.12	8.05e-05	3.87
Unknown protein	gi|301354463	5	267.05	5.22e-05	3.87	3.765
		5	267.05	0.000958	3.66
Unknown protein	gi|301376915	2 (1)	126.86	0.000407	2.98	3.105
		2 (1)	126.86	0.00577	3.23
Unknown protein	gi|301376824	3 (2)	234.79	0.00411	3.09	2.995
		3 (2)	234.79	0.00997	2.9
Unknown protein	gi|319676405	1	103.13	0.00389	2.76	2.915
		1	103.13	0.00129	3.07
Leukotriene A4 hydrolase	gi|343885135	5 (2)	443.57	0.00076	6.05	6.54333
		6 (3)	490.94	0.000253	6.15
		6 (3)	490.94	0.000226	7.43
Cytochrome b-c1 complex subunit 2, mitochondrial	gi|343877597	2	219.7	3.64e-09	13.2	13.8833
		2	219.7	4.33e-09	14.66
		2	219.7	2.15e-09	13.79
NADH dehydrogenase	gi|319676747	2	200.99	4.83e-05	8.72	9.00667
		2	200.99	7.37e-06	9.63
		2	200.99	5.46e-06	8.67
Vitellogenin	gi|319676248	2	129.03	2e-05	5.22	5.385
		2	129.03	3.72e-05	5.55
Eukaryotic translation initiation factor 3 subunit D	gi|319678817	2	155.48	2.39e-07	4.44	4.33333
		2	155.48	0.000388	4.37
		2	155.48	0.00012	4.19
28S ribosomal protein S22, mitochondrial	gi|319678895	1	56.58	2.84e-05	10.07	8.12667
		1	56.58	0.02	10.03
		6 (1)	99.57	0.00445	4.28
PREDICTED: catalase-like isoform X2 [Anolis carolinensis]	gi|321177137	1	32.72	0.00111	31.25	17.64
		5 (1)	85.04	0.02	4.03
Antimicrobial peptide Alo-2	gi|319668793	1	51.4	9.6e-05	246.63	283.445
		1	51.4	0.000179	320.26
28S ribosomal protein S15, mitochondrial [Acyrthosiphon pisum]	gi|301363084	1	42.09	0.000307	56.27	172.13
		1	42.09	2.27e-05	356.46
		1	42.09	7.51e-05	103.66
4-coumarate--CoA ligase 2	gi|301354728	1	108.34	0.000133	49.61	48.07
		1	108.34	0.00194	46.53
Adenylate kinase 3	gi|301353801	1	53.88	9.56e-05	20.49	42.69
		1	53.88	1.79e-08	57.55
		1	53.88	7.93e-08	50.03
PREDICTED: muscle M-line assembly protein unc-89 isoform X2 [Acyrthosiphon pisum]	gi|321213027	1	42.2	0.00011	20.88	20.455
		1	42.2	0.000767	20.03
Methionine aminopeptidase 1	gi|301374644	1	68.62	0.00359	8.38	19.325
		1	68.62	2.24e-06	30.27
Succinate dehydrogenase flavoprotein subunit	gi|480310430	1	66.54	4.24e-08	17.25	18.065
		1	66.54	1.32e-08	18.88
Nesprin-1	gi|321195984	1	64.37	0.00357	16.81	13.545
		1	64.37	0.07	10.28
Heat shock factor binding protein, putative	gi|319672248	1	63.31	0.0017	7.1	8.98
		1	63.31	9.19e-06	12.89
		1	146.42	0.00642	6.95
PREDICTED: putative inorganic phosphate cotransporter [Diaphorina citri]	gi|301374279	1	25.37	0.00128	7.41	5.795
		1	25.37	0.1	4.18
Tubulin folding cofactor B	gi|319673443	1	61.22	0.00386	3.24	3.39
		1	61.22	0.0043	3.54
PREDICTED: tropinone reductase 2-like isoform X1 [Diaphorina citri]	gi|301376848	1	53.76	0.00226	2.89	2.865
		1	53.76	0.000699	2.84
Protein disulfide isomerase	gi|319666145	1	72.22	1.43e-05	2.45	2.345
		1	72.22	0.000227	2.24
Cytochrome b-c1 complex subunit 2, mitochondrial	gi|319674592	1	100.62	0.000392	2.12	2.005
		1	100.62	0.00092	1.89
Unknown protein	gi|321180728	2 (1)	297.21	4.5e-05	12.48	17.2633
		2 (1)	297.21	2.84e-05	16.74
		2 (1)	297.21	2.75e-05	22.57
PREDICTED: DDRGK domain-containing protein 1-like [Megachile rotundata]	gi|301378543	1	61.7	2.33e-05	15.73	10.33
		1	61.7	0.06	9.06
		1	61.7	0.02	6.2
Unknown protein	gi|301379775	1	64.32	0.00445	4.01	4.48
		1	64.32	0.02	4.95
Unknown protein	gi|321192016	1	62.23	0.000449	4.17	4.185
		2	114.64	0.000158	4.2

## Sheet: MED bacterial peptides
Gene annotation	Accession	Identified peptides (Of Which Uniqe)	Score	Anova (p)*	Fold change	average fold change
Fumarate hydratase class II (Rickettsia sp. MEAM1 (Bemisia tabaci) genomic scaffold Scaffold13, whole genome shotgun sequence)	gi|390986463	11 (10)	607.31	8.09e-05	44.02	38.705
		20 (17)	1137.24	4.79e-09	33.39
Protein translocase subunit SecA (Rickettsia sp. MEAM1 (Bemisia tabaci) genomic scaffold Scaffold3, whole genome shotgun sequence)	gi|390986473	10 (8)	494.67	8.37e-05	7.58	9.07
		13 (10)	786.06	9.65e-06	10.01
		15 (12)	848.39	1.69e-05	9.62
ADP,ATP carrier protein (Rickettsia sp. MEAM1 (Bemisia tabaci) genomic scaffold Scaffold1, whole genome shotgun sequence)	gi|390986475	10 (6)	364.7	0.000199	4.25	4.46333
		12 (7)	432.42	0.000248	4.43
		14 (8)	535.82	0.000538	4.71
Serine hydroxymethyltransferase (Rickettsia sp. MEAM1 (Bemisia tabaci) genomic scaffold Scaffold9, whole genome shotgun sequence)	gi|390986467	8	534.64	2.29e-06	8.6	11.51
		13	986.48	2.82e-07	14.42
Acyl-CoA desaturase 1 (Rickettsia sp. MEAM1 (Bemisia tabaci) genomic scaffold Scaffold7, whole genome shotgun sequence)	gi|390986469	6 (5)	331.41	1.29e-05	10.61	13.4133
		11 (9)	603.77	1.51e-08	14.52
		11 (9)	613.8	3.66e-09	15.11
Rickettsia sp. MEAM1 (Bemisia tabaci) genomic scaffold Scaffold6, whole genome shotgun sequence	gi|390986470	5 (4)	364.57	1.81e-07	16.99	15.55
		9 (8)	567.62	1.73e-08	13.43
		11 (9)	738.06	5.7e-09	16.23
Succinyl-diaminopimelate desuccinylase (Rickettsia sp. MEAM1 (Bemisia tabaci) genomic scaffold Scaffold5, whole genome shotgun sequence)	gi|390986471	8 (7)	521.18	3.95e-06	31.59	12.1233
		9 (8)	548.52	0.00161	2.48
		9 (8)	548.52	0.000101	2.3
Chaperone protein DnaK (Rickettsia sp. MEAM1 (Bemisia tabaci) Scaffold30_2, whole genome shotgun )sequence	gi|390137119	7 (5)	653.32	6.05e-07	46.73	36.2067
		7 (2)	653.32	1.09e-05	35.58
		9 (4)	732.19	6.9e-06	26.31
60 kDa chaperonin (Rickettsia sp. MEAM1 (Bemisia tabaci) genomic scaffold Scaffold42, whole genome shotgun sequence)	gi|390986437	6	463.91	0.000399	6.73	5.48
		6	463.91	8.5e-07	4.35
		9	799.25	7.86e-08	5.36
Ferredoxin (Rickettsia sp. MEAM1 (Bemisia tabaci) genomic scaffold Scaffold10, whole genome shotgun sequence)	gi|390986466	4 (3)	291.63	2.65e-05	6.7	7.14
		6 (4)	386.34	1.31e-05	6.16
		7 (5)	429	5.46e-07	8.56
tRNA modification GTPase MnmE (Rickettsia sp. MEAM1 (Bemisia tabaci) genomic scaffold Scaffold4, whole) genome shotgun sequence	gi|390986472	5 (3)	195.62	3.63e-08	12.05	13.7733
		5 (3)	195.62	1.99e-07	11.74
		6 (3)	229.95	1.6e-08	17.53
Rickettsia sp. MEAM1 (Bemisia tabaci) genomic scaffold Scaffold17, whole genome shotgun sequence	gi|390986459	4 (3)	218.96	2.35e-07	15.47	13.5567
		4 (3)	218.96	5.64e-07	9.69
		5 (4)	309.11	1.86e-09	15.51
ATP-dependent RNA helicase (Rickettsia sp. MEAM1 (Bemisia tabaci) genomic scaffold Scaffold20, whole genome shotgun sequence)	gi|390986456	2 (1)	117.75	0.000156	103.36	47.4867
		4 (3)	185.08	0.00306	17.54
		4 (3)	201.72	0.00024	21.56
3-oxoacyl-[acyl-carrier-protein] synthase 3 (Rickettsia sp. MEAM1 (Bemisia tabaci) Scaffold77_2, whole genome shotgun sequence)	gi|390136990	3	129.99	7.85e-08	142.21	121.207
		3	129.99	1.55e-07	102.33
		4	181.71	6.2e-08	119.08
O-antigen export system ATP-binding protein (Rickettsia sp. MEAM1 (Bemisia tabaci) genomic scaffold )Scaffold64, whole genome shotgun sequence	gi|390986419	3	142.04	3e-09	17.9	18.4633
		3	142.04	4.39e-09	17.94
		3	142.04	5.81e-09	19.55
NAD(P) transhydrogenase subunit alpha (Rickettsia sp. MEAM1 (Bemisia tabaci) genomic scaffold Scaffold24, whole genome shotgun sequence)	gi|390986452	1	114.87	4.75e-05	14.61	18.4133
		2	187.91	0.000435	17.83
		4	239.74	3.26e-05	22.8
Protein GrpE (Rickettsia sp. MEAM1 (Bemisia tabaci) genomic scaffold Scaffold48, whole genome shotgun sequence)	gi|390986431	2	95.35	0.000102	72.06	76.2367
		2	95.35	0.04	74.53
		2	95.35	4.71e-05	82.12
Ribosomal RNA small subunit methyltransferase I (Rickettsia sp. MEAM1 (Bemisia tabaci) genomic scaffold Scaffold49, whole genome shotgun sequence)	gi|390986430	2	288.43	7.4e-05	44.9	42.9367
		2	288.43	0.000132	32.72
		2	288.43	0.000395	51.19
Rickettsia sp. MEAM1 (Bemisia tabaci) Scaffold104_1, whole genome shotgun sequence	gi|390136947	2	106.25	0.000128	9.65	11.18
		2	106.25	0.00025	15.25
		2	106.25	3.28e-05	8.64
Glycine--tRNA ligase alpha subunit (Rickettsia sp. MEAM1 (Bemisia tabaci) genomic scaffold Scaffold75, whole genome shotgun sequence)	gi|390986411	2	154.62	2.31e-06	8.74	8.23
		2	154.62	6.53e-07	7.3
		2	154.62	4.33e-07	8.65
Phosphatidylserine decarboxylase proenzyme (Rickettsia sp. MEAM1 (Bemisia tabaci) genomic scaffold Scaffold19, whole genome shotgun sequence)	gi|390986457	1	29	5.61e-06	11800	5930.43
		2	82.43	2.11e-06	60.85
Rickettsia sp. MEAM1 (Bemisia tabaci) genomic scaffold Scaffold28, whole genome shotgun sequence.	gi|390986449	1	88.52	0.000244	42.04	36.7667
		2	121.49	0.000318	31.91
		1	88.52	7.48e-05	36.35
Rickettsia sp. MEAM1 (Bemisia tabaci) Scaffold274_1, whole genome shotgun sequence	gi|390136758	1	57.64	0.000792	175.37	255.863
		1	57.64	0.00315	340.11
		1	57.64	2.73e-06	252.11
